# Supplementary material for: Microtubules Deform the Nuclear Membrane and Disrupt Nucleocytoplasmic Transport in Tau-Mediated Frontotemporal Dementia
Source: Cell Rep. 2019 Jan 15;26(3):582–593.e5. doi: 10.1016/j.celrep.2018.12.085 (PMC6335264; doi:10.1016/j.celrep.2018.12.085)
Supplement: Table S1. Pooled Data Statistics from plusTip Track Analysis of GFP-EB3 Movies, Related to Figure 2 — Analysis recombinant microtubule tip protein EB3 growth speed, life-time, pause events and shrinking events in iPSC-derived neurons for each genotype in the study (MAPT IVS10+16-A/B, MAPT P301L, non-demented control and MAPT P301-isogenic control). Number of cells (n) analyzed per genotype are indicated in the table. [file mmc2.xlsx]

## Sheet: Stats.txt
Table 1. EB3 comet analysis	grp_Non-demented control (n=8)	grp_MAPT P301-isogenic (n=11)	grp_MAPT IVS10+16-A (n=8)	grp_MAPT IVS10+16-B (n=11)	grp_MAPT P301L (n=9)
Average nGrowths/cell	2859	2765	3133	2624	2814
growth_speed_median (mm/sec)	25.658	27.9849	30.9889	36.2666	21.015
growth_speed_mean (mm/sec)	30.7468	33.4048	36.4838	39.6573	22.4518
growth_speed_std (mm/sec)	20.5134	20.4378	22.1027	21.1121	10.8852
growth_lifetime_median (sec)	4	3	3	2	4
growth_lifetime_mean (sec)	5.63211	4.98196	4.18743	3.06176	6.41862
growth_lifetime_std (sec)	5.51562	4.9593	4.27104	2.81477	5.71618
Average n of Pause events/cell	457	492	561	452	490
Average n of Shrinking events/cell	26	25	29	19	22
